# Supplementary material for: Courtship and Reproduction of the Whitetip Reef Shark Triaenodon obesus (Carcharhiniformes: Carcharhinidae) in an Ex Situ Environment, with a Description of the Late Embryonic Developmental Stage
Source: Animals (Basel). 2022 Nov 25;12(23):3291. doi: 10.3390/ani12233291 (PMC9737276; doi:10.3390/ani12233291)
Supplement: Supplementary file 1 [file animals-12-03291-s001.zip]

Archive with 2 entries (2 files):
- Video S1 Courtship and copulation.mp4
- Video S2 Failed courtship..mp4
